# Supplementary material for: Sensitivity and Cross-Reactivity Analysis of Serotype-Specific Anti-NS1 Serological Assays for Dengue Virus Using Optical Modulation Biosensing
Source: Biosensors (Basel). 2025 Jul 14;15(7):453. doi: 10.3390/bios15070453 (PMC12293919; doi:10.3390/bios15070453)
Supplement: Supplementary file 1 [file biosensors-15-00453-s001.zip]

Archive with 1 entries (1 files):
- biosensors-3669462-supplementary.pdf
